# Supplementary material for: A-Kinase Anchoring Protein 2 Promotes Protection against Myocardial Infarction
Source: Cells. 2021 Oct 23;10(11):2861. doi: 10.3390/cells10112861 (PMC8616452; doi:10.3390/cells10112861)
Supplement: Supplementary file 1 [file cells-10-02861-s001.zip]

Archive with 1 entries (1 files):
- cells-1406663-supplementary.pdf
